# Supplementary material for: Gut microbiome modulation by Weifuchun Capsules alleviates chronic atrophic gastritis: a combined microbiota and metabolomics approach
Source: Front Microbiol. 2025 Sep 2;16:1634410. doi: 10.3389/fmicb.2025.1634410 (PMC12436308; doi:10.3389/fmicb.2025.1634410)
Supplement: Supplementary file 1 [file Table_1.xlsx]

## Sheet: peak area
Metabolite	HMDB ID	CG-1	CG-2	CG-3	CG-4	CG-5	CG-6	MG-1	MG-2	MG-3	MG-4	MG-5	MG-6	WM-1	WM-2	WM-3	WM-4	WM-5	WM-6
Indole-3-methyl acetate	HMDB0029738	814.583	611.462	483.58	478.264	549.871	657.82	213.41	184.844	145.944	172.512	130.378	192.713	328.68	305.072	282.032	294.788	346.66	277.186
5-Hexyl-3-methyl-2-furannonanoic acid	HMDB0112104	184.858	707.056	212.285	560.572	610.851	869.688	293.629	230.022	173.055	261.207	429.074	226.263	106.846	180.655	96.5571	179.257	162.577	140.025
Vaccenyl carnitine	HMDB0006351	228.445	368.479	257.023	230.828	366.309	207.336	371.602	422.281	377.324	438.178	547.878	485.732	229.936	373.999	311.849	278.749	258.769	315.276
PGP(18:1(9Z)/18:1(9Z))	HMDB0013536	67.2899	45.3916	100.823	180.485	220.507	196.897	496.772	648.088	371.433	637.789	458.919	451.126	174.8	336.245	427.359	433.402	443.579	404.138
Stearoylcarnitine	HMDB0000848	30.2183	65.8143	24.4497	22.969	93.1475	32.0171	164.163	189.485	183.037	221.783	194.09	220.679	104.912	157.224	127.084	132.833	135.772	129.206
PA(15:0/22:1(13Z))	HMDB0114825	0.282416	0	0	0.83754	54.2208	3342.11	10566	14808.7	12884.9	11631.2	4540.54	12292.8	7727.32	3942.81	1867.66	4561.26	5565.44	10843.2
PC(16:0/20:5(5Z,8Z,11Z,14Z,17Z))	HMDB0007984	281.672	266.97	243.233	211.415	348.067	2986.01	8640.31	11576	10491.4	9351.38	4405.51	9972.45	6286	3543.19	1726.33	4082.3	4559.26	8525
PE(15:0/22:2(13Z,16Z))	HMDB0008909	373.71	385.836	329.63	361.368	602.701	9079.34	22721.2	28676.1	26862.1	25583.5	11647.9	29487.6	16286.5	9724.98	4881.22	12398.7	13312	23991.5
PC(16:1(9Z)/18:1(11Z))	HMDB0008004	438.121	468.287	434.713	424.546	651.522	7156.9	20714.5	27716.9	24949.4	22348.4	11251.7	26996.7	16053.6	10246.5	5260.98	10727	13150.8	22520.6
PE-NMe(18:0/18:2(9Z,12Z))	HMDB0113089	39.0346	45.2508	46.498	69.675	200.886	4193.26	13732	18329.7	15357.6	15607.1	7145.02	18147.9	11035.2	6479.05	3844.48	7042.02	7875.49	14130.6
PC(18:2(9Z,12Z)/16:0)	HMDB0008133	5.12951	5.67948	6.84522	44.2543	3469.39	9072.4	10395.1	13398.1	14030.7	11978.8	5791.5	16474.9	9150.9	5122.38	3428.39	6103.01	7880.11	11708.2
PC(20:5(5Z,8Z,11Z,14Z,17Z)/16:0)	HMDB0008495	168.719	249.684	166.445	155.599	425.824	1094.99	1526.28	2083.7	1820.94	1727.85	981.655	1977.27	1084.7	777.583	427.202	922.141	956.316	1649.25
PE(20:1(11Z)/18:0)	HMDB0009255	1.15316	6.87376	5.56845	8.59717	323.99	692.285	1574.77	2244.23	1722.82	1671.48	1189.71	1546.85	1495.02	1255.01	810.48	678.881	1215.27	1893.47
PE-NMe2(18:2(9Z,12Z)/22:5(4Z,7Z,10Z,13Z,16Z))	HMDB0114089	0.752604	3.90437	3.40545	2.91403	3.46356	34.6968	379.917	526.326	429.181	363.246	357.442	311.623	382.439	350.02	204.445	120.182	226.72	396.211
PE-NMe2(18:3(6Z,9Z,12Z)/22:6(4Z,7Z,10Z,13Z,16Z,19Z))	HMDB0114120	1.88571	4.12066	3.69886	4.69962	309.698	684.171	405.599	530.459	586.556	503.807	217.356	670.352	271.272	177.246	96.5544	184.13	299.56	521.959
PA(20:0/18:1(9Z))	HMDB0115069	15.5686	11.1694	18.067	8.6533	12.5262	9.67615	250.805	208.212	213.78	357.528	280.743	352.692	154.403	263.195	148.611	187.743	188.339	102.181
Ganglioside GM3 (d18:1/20:0)	HMDB0004846	224.714	254.334	273.165	231.719	233.092	279.85	65.2356	68.361	130.785	64.9175	101.421	46.3994	114.33	106.667	151.546	170.463	192.012	150.799
Stearoylglycine	HMDB0013308	12.5766	11.6239	67.5966	110.935	122.145	288.714	707.717	473.476	548.449	416.48	510.027	659.107	341.714	490.376	427.252	361.721	505.96	219.454
FAHFA(18:1(9Z)/9-O-18:0)	HMDB0112109	63.7665	27.9546	322.156	172.035	9.41059	76.1797	518.362	323.494	627.142	159.324	752.075	613.505	91.6192	239.021	131.93	227.493	214.416	114.636
N-Stearoyl GABA	HMDB0062341	198.113	202.31	462.039	524.845	542.467	890.798	826.166	945.235	1012.11	902.99	818.802	1009.19	786.315	861.94	795.569	707.364	526.19	771.032
(±)-Tryptophan	HMDB0030396	1202.66	1037.58	1134.17	1059.07	1489.78	1372.82	2162.29	2007.63	1708.71	2403.93	1727.87	2502.9	2116.71	1578.93	2254.99	1653.17	2189.28	1967.46

## Sheet: reabundance
Flora	CG-1	CG-2	CG-3	MG-1	MG-2	MG-3	WM-1	WM-2	WM-3
Eggerthellaceae	0.00661962	0.00784632	0.00509525	0.00293125	0.00186285	0.00153045	0.00443879	0.0030067	0.00697939
Lactobacillaceae	0.0120096	0.00914363	0.0101905	0.00502499	0.000210096	0.00498147	0.012232	0.0128083	0.0297403
Tannerellaceae	0.00456467	0.0038919	0.00390636	0.0069748	0.00556054	0.00822243	0.00559548	0.00340406	0.00696381
Erysipelotrichaceae	0.060385	0.0458275	0.0810711	0.0356461	0.0172279	0.0127838	0.0471206	0.0240006	0.0432629
unclassified_Coriobacteriales	0.00111169	0.00131293	0.00118889	0.000392578	0.000546249	0.000330097	0.00117115	0.00149673	0.000872424
Allobaculum	0.017467	0.0147236	0.0191921	0.00787773	0.00407586	0.00178553	0.0122609	0.0148348	0.0178379
DNF00809	0.000943253	0.000734616	0.000820902	0.000484179	0.000266121	0.000285084	0.000665095	0.00116559	0.00330275
Blautia	0.000640065	0.000515794	0.000396297	0.00107305	0.00102247	0.00142542	0	0.00185435	0.000405054
Lactobacillus	0.0107295	0.00867472	0.0101339	0.00495956	0.000210096	0.00429127	0.0120151	0.0120268	0.0245058
Parabacteroides	0.00456467	0.0038919	0.00390636	0.0069748	0.00556054	0.00822243	0.00559548	0.00340406	0.00696381
unclassified_Prevotellaceae	0.00385723	0.00298535	0.0048971	0.00246015	0.0024091	0.00283584	0.000361465	0.00372195	0.00464254
Prevotellaceae_UCG_003	0.0445519	0.0384189	0.0526226	0.0163312	0.00173679	0.0382463	0.0572705	0.0131659	0.00238359
Coprococcus	0.00239182	0.00268838	0.0016418	0.0102855	0.00474817	0.00397617	0.00565331	0.0025696	0.00129306
Prevotellaceae_UCG_001	0.000218969	9.37808e-05	0.000113228	0.000209375	0.000294134	0.000210062	5.78344e-05	0.000503325	6.2316e-05
